# Supplementary material for: Cognitive and Academic Outcomes of Fundamental Motor Skill and Physical Activity Interventions Designed for Children with Special Educational Needs: A Systematic Review
Source: Brain Sci. 2022 Jul 28;12(8):1001. doi: 10.3390/brainsci12081001 (PMC9406044; doi:10.3390/brainsci12081001)
Supplement: Supplementary file 1 [file brainsci-12-01001-s001.zip]

Archive with 1 entries (1 files):
- brainsci-1797567-supplementary.pdf
